# Supplementary material for: Plasma miR-145-5p Levels and Risk of Future Cancer—Results from the HUNT Study
Source: Int J Mol Sci. 2025 Feb 28;26(5):2191. doi: 10.3390/ijms26052191 (PMC11899732; doi:10.3390/ijms26052191)
Supplement: Supplementary file 1 [file ijms-26-02191-s001.zip]

Archive with 1 entries (1 files):
- ijms-3500659-supplementary.pdf
